# Supplementary material for: Higher stability of novel live-attenuated oral poliovirus type 2 (nOPV2) despite the emergence of a neurovirulent double recombinant strain in Uganda
Source: Nat Microbiol. 2026 Jan 19;11(2):406–14. doi: 10.1038/s41564-025-02219-w (PMC12872467; doi:10.1038/s41564-025-02219-w)
Supplement: Supplementary file 3 — Metadata associated with Uganda nOPV2 isolates. [file 41564_2025_2219_MOESM3_ESM.xlsx]

## Sheet: Sheet1
Supplementary Table 1. Metadata associated with Uganda nOPV2 isolates.
Lab ID	GenBank ID	Date Collected	Location	source	Genome completeness (%)	Deph of coverage (average)
UGA-22-10001	PV576936	2022-01-18	Arua	sewage	98.9067	6728.91
UGA-22-10002	PV576937	2022-01-18	Arua	sewage	98.9067	7590.28
UGA-22-10003	PV576938	2022-01-18	Arua	sewage	98.8933	7202.8
UGA-22-10004	PV576897	2022-01-18	Arua	sewage	98.9067	6426.9
UGA-22-10005	PV576844	2022-01-18	Arua	sewage	98.7867	7726.5
UGA-22-10006	PV577022	2022-02-01	Arua	sewage	98.84	51732.3
UGA-22-10007	PV577052	2022-02-01	Arua	sewage	98.7067	8629.01
UGA-22-10008	PV577033	2022-02-01	Arua	sewage	98.84	51530.6
UGA-22-10009	PV577032	2022-02-01	Arua	sewage	98.84	13892.9
UGA-22-10010	PV577011	2022-02-01	Arua	sewage	98.84	11988.1
UGA-22-10011	PV576853	2022-02-15	Arua	sewage	98.8133	11844.1
UGA-22-10012	PV577029	2022-02-15	Arua	sewage	98.84	12447
UGA-22-10013	PV577031	2022-02-15	Arua	sewage	98.84	10319.3
UGA-22-10014	PV577030	2022-02-15	Arua	sewage	98.84	9907.1
UGA-22-10015	PV577026	2022-02-15	Arua	sewage	98.84	9428.44
UGA-22-10016	PV577028	2022-02-15	Arua	sewage	98.84	10308.4
UGA-22-10017	PV577027	2022-03-01	Arua	sewage	98.84	8428.45
UGA-22-10018	PV577025	2022-03-01	Arua	sewage	98.84	13965.5
UGA-22-10019	PV577023	2022-03-01	Arua	sewage	98.84	9099.94
UGA-22-10020	PV576849	2022-12-06	Arua	sewage	98.8133	6251.73
UGA-22-10021	PV576852	2022-12-06	Arua	sewage	98.8133	7417.81
UGA-22-10022	PV576850	2022-12-06	Arua	sewage	98.8133	6018.49
UGA-22-10023	PV577024	2022-02-01	Gulu	sewage	98.84	11643.6
UGA-22-10024	PV577045	2022-02-01	Gulu	sewage	98.8267	14701.8
UGA-22-10025	PV577049	2022-02-01	Gulu	sewage	98.8	24109.6
UGA-22-10026	PV576961	2022-12-06	Gulu	sewage	98.9067	1746.26
UGA-22-10027	PV576990	2022-12-06	Gulu	sewage	98.7867	7156.98
UGA-22-10028	PV576984	2022-12-06	Gulu	sewage	98.7733	7265.73
UGA-22-10029	PV576971	2022-12-20	Gulu	sewage	98.8133	10801.2
UGA-22-10030	PV576963	2022-12-20	Gulu	sewage	98.9067	14024.4
UGA-22-10031	PV576876	2022-01-18	Kabarole	sewage	98.9067	6551.71
UGA-22-10032	PV576939	2022-01-18	Kabarole	sewage	98.8933	8293.78
UGA-22-10033	PV576940	2022-01-18	Kabarole	sewage	98.8933	3774.04
UGA-22-10034	PV576873	2022-01-18	Kabarole	sewage	98.9067	3469.59
UGA-22-10035	PV576875	2022-01-18	Kabarole	sewage	98.9067	3468.83
UGA-22-10036	PV576941	2022-02-01	Kabarole	sewage	98.8933	3101.82
UGA-22-10037	PV576944	2022-02-01	Kabarole	sewage	98.8933	3246.46
UGA-22-10038	PV576942	2022-02-01	Kabarole	sewage	98.8933	3128.02
UGA-22-10039	PV576943	2022-02-01	Kabarole	sewage	98.8933	3334.25
UGA-22-10040	PV576872	2022-02-15	Kabarole	sewage	98.9067	3517.25
UGA-22-10041	PV576830	2022-02-15	Kabarole	sewage	97.08	9802.18
UGA-22-10042	PV576846	2022-02-15	Kabarole	sewage	98	9420.86
UGA-22-10043	PV576847	2022-02-15	Kabarole	sewage	98	9979.95
UGA-22-10044	PV576931	2022-03-01	Kabarole	sewage	98.9067	2793.52
UGA-22-10045	PV576851	2022-12-06	Kabarole	sewage	98.8133	7546.18
UGA-22-10046	PV576932	2022-01-18	Kampala	sewage	98.9067	4946.65
UGA-22-10047	PV577043	2022-02-01	Kampala	sewage	98.8267	68972.4
UGA-22-10048	PV576989	2022-02-01	Kampala	sewage	98.7867	10548.2
UGA-22-10049	PV577019	2022-02-01	Kampala	sewage	98.84	62257.3
UGA-22-10050	PV577018	2022-02-01	Kampala	sewage	98.84	53460
UGA-22-10051	PV577017	2022-02-01	Kampala	sewage	98.84	10128.4
UGA-22-10052	PV576862	2022-02-15	Kampala	sewage	98.8933	5994.75
UGA-22-10054	PV576920	2022-01-18	Kampala	sewage	98.9067	1795.52
UGA-22-10055	PV576904	2022-01-18	Kampala	sewage	98.9067	7836.87
UGA-22-10056	PV576923	2022-01-18	Kampala	sewage	98.9067	7579.85
UGA-22-10057	PV576878	2022-01-18	Kampala	sewage	98.9067	7478.01
UGA-22-10058	PV576877	2022-01-18	Kampala	sewage	98.9067	6554.76
UGA-22-10059	PV577038	2022-02-01	Kampala	sewage	98.8267	38260.3
UGA-22-10060	PV577012	2022-02-01	Kampala	sewage	98.84	10935.5
UGA-22-10061	PV577016	2022-02-01	Kampala	sewage	98.84	41575.3
UGA-22-10062	PV576863	2022-02-15	Kampala	sewage	98.8933	5839.49
UGA-22-10063	PV576866	2022-02-15	Kampala	sewage	98.8933	11985.9
UGA-22-10064	PV576864	2022-02-15	Kampala	sewage	98.8933	6138.93
UGA-22-10065	PV576848	2022-02-15	Kampala	sewage	98.8133	4308.09
UGA-22-10066	PV576865	2022-02-15	Kampala	sewage	98.8933	11715.4
UGA-22-10067	PV576967	2022-02-15	Kampala	sewage	98.7067	6317.49
UGA-22-10068	PV576887	2022-03-01	Kampala	sewage	98.9067	9465.57
UGA-22-10069	PV576888	2022-03-01	Kampala	sewage	98.9067	14906.3
UGA-22-10070	PV576889	2022-03-01	Kampala	sewage	98.9067	1033.71
UGA-22-10071	PV576827	2022-04-05	Kampala	sewage	98.92	13539.9
UGA-22-10072	PV576892	2022-01-18	Kampala	sewage	98.9067	6813.92
UGA-22-10073	PV576893	2022-01-18	Kampala	sewage	98.9067	8240.48
UGA-22-10074	PV577008	2022-02-01	Kampala	sewage	98.84	54492.8
UGA-22-10075	PV577015	2022-02-01	Kampala	sewage	98.84	8468.38
UGA-22-10076	PV577037	2022-02-01	Kampala	sewage	98.8267	10994.6
UGA-22-10077	PV576957	2022-12-20	Mbale	sewage	98.9067	17512.4
UGA-22-10078	PV576956	2022-12-06	Mbale	sewage	98.9067	7056.82
UGA-22-10079	PV576981	2022-12-06	Mbale	sewage	98.7467	6813.11
UGA-22-10080	PV576995	2022-12-06	Mbale	sewage	98.7867	7711.24
UGA-22-10081	PV576993	2022-12-06	Mbale	sewage	98.7867	6546.24
UGA-22-10082	PV576978	2022-12-06	Mbale	sewage	98.7467	6769.62
UGA-22-10083	PV576987	2022-12-06	Mbale	sewage	98.7733	7906.62
UGA-22-10084	PV576982	2022-12-06	Mbale	sewage	98.7467	6261.74
UGA-22-10085	PV576986	2022-12-06	Mbale	sewage	98.7733	9137.7
UGA-22-10086	PV576980	2022-12-06	Mbale	sewage	98.7467	7104.25
UGA-22-10087	PV576966	2023-01-03	Mbale	sewage	98.8933	5340.39
UGA-22-10088	PV576837	2022-12-07	Mbarara	sewage	98.7867	18929.5
UGA-22-10089	PV576831	2022-12-07	Mbarara	sewage	98.5733	131.428
UGA-22-10090	PV576909	2022-12-07	Mbarara	sewage	98.9067	749.399
UGA-22-10091	PV576973	2022-12-07	Mbarara	sewage	98.8667	13062.6
UGA-22-10092	PV576954	2022-12-07	Mbarara	sewage	98.9067	20248.1
UGA-22-10093	PV576972	2022-12-07	Mbarara	sewage	98.8667	12243.1
UGA-22-10094	PV576955	2022-12-07	Mbarara	sewage	98.9067	14695.3
UGA-22-10095	PV576959	2022-12-07	Mbarara	sewage	98.9067	11398.8
UGA-22-10096	PV576974	2022-12-07	Mbarara	sewage	98.8667	12354.3
UGA-22-10097	PV576953	2022-12-07	Mbarara	sewage	98.9067	14345.1
UGA-22-10098	PV576826	2022-12-07	Mbarara	sewage	98.92	18893.7
UGA-22-10099	PV576829	2022-12-07	Mbarara	sewage	98.92	10980.3
UGA-22-10100	PV576917	2022-12-07	Mbarara	sewage	98.9067	18925.5
UGA-22-10101	PV576921	2022-12-07	Mbarara	sewage	98.9067	2729.14
UGA-22-10102	PV577057	2022-12-20	Mbarara	sewage	98.68	8323.13
UGA-22-10103	PV576988	2022-12-20	Mbarara	sewage	98.7867	10834.3
UGA-22-10104	PV576958	2022-12-20	Mbarara	sewage	98.9067	14181
UGA-22-10105	PV576945	2022-01-18	Wakiso	sewage	98.8933	5945.06
UGA-22-10106	PV576946	2022-01-18	Wakiso	sewage	98.8933	7016.48
UGA-22-10107	PV576947	2022-01-18	Wakiso	sewage	98.8933	7382.67
UGA-22-10108	PV576948	2022-01-18	Wakiso	sewage	98.8933	7415.28
UGA-22-10109	PV576949	2022-01-18	Wakiso	sewage	98.8933	7550.26
UGA-22-10110	PV576950	2022-01-18	Wakiso	sewage	98.8933	4626.55
UGA-22-10111	PV577035	2022-02-01	Wakiso	sewage	98.8267	70729.6
UGA-22-10112	PV577003	2022-02-01	Wakiso	sewage	98.84	10555.5
UGA-22-10113	PV576906	2022-02-14	Wakiso	sewage	98.9067	16794.4
UGA-22-10114	PV576885	2022-02-14	Wakiso	sewage	98.9067	15676.7
UGA-22-10115	PV576882	2022-02-14	Wakiso	sewage	98.9067	14875.9
UGA-22-10116	PV576922	2022-02-14	Wakiso	sewage	98.9067	103958
UGA-22-10117	PV576886	2022-02-14	Wakiso	sewage	98.9067	94933
UGA-22-10118	PV576880	2022-03-01	Wakiso	sewage	98.9067	3459.13
UGA-22-10119	PV576870	2022-03-01	Wakiso	sewage	98.9067	3957.3
UGA-22-10120	PV576929	2022-03-01	Wakiso	sewage	98.9067	3631.34
UGA-22-10121	PV576926	2022-03-01	Wakiso	sewage	98.9067	3573.39
UGA-22-10122	PV576925	2022-03-01	Wakiso	sewage	98.9067	3719.24
UGA-22-10123	PV576913	2022-03-01	Wakiso	sewage	98.9067	3472.36
UGA-22-10124	PV576916	2022-03-01	Wakiso	sewage	98.9067	3682.94
UGA-22-10125	PV576908	2022-03-01	Wakiso	sewage	98.9067	3290.84
UGA-22-10126	PV576910	2022-03-19	Wakiso	sewage	98.9067	13807.3
UGA-22-10501	PV576912	2022-01-22	Alebtong	stool	98.9067	1737.08
UGA-22-10502	PV576998	2022-02-01	Amuria	stool	98.84	9464.95
UGA-22-10503	PV577034	2022-02-01	Amuria	stool	98.84	53631.9
UGA-22-10504	PV576924	2022-01-26	Budaka	stool	98.9067	4011.59
UGA-22-10505	PV577050	2022-01-26	Budaka	stool	98.8	47332.1
UGA-22-10506	PV576977	2022-11-16	Bunyangabu	stool	98.72	7507.87
UGA-22-10507	PV576996	2022-02-05	Buhweju	stool	98.84	10735.5
UGA-22-10508	PV577042	2022-02-05	Buhweju	stool	98.8267	42432.2
UGA-22-10509	PV576911	2022-01-22	Busia	stool	98.9067	2677.9
UGA-22-10510	PV576997	2022-12-07	Butambala	stool	98.84	7530.6
UGA-22-10511	PV576836	2022-11-30	Buikwe	stool	98.7867	8364.99
UGA-22-10512	PV576999	2022-01-24	Bulambuli	stool	98.84	12020.5
UGA-22-10513	PV576927	2022-01-24	Bulambuli	stool	98.9067	26930.8
UGA-22-10514	PV576994	2022-01-24	Bulambuli	stool	98.7867	6569.66
UGA-22-10515	PV577002	2022-02-02	Bulambuli	stool	98.84	14812.7
UGA-22-10516	PV577000	2022-02-02	Bulambuli	stool	98.84	52497
UGA-22-10517	PV577001	2022-02-01	Bulambuli	stool	98.84	11111.1
UGA-22-10518	PV577006	2022-02-01	Bulambuli	stool	98.84	45888.1
UGA-22-10519	PV577004	2022-02-01	Bundibugyo	stool	98.84	14352.6
UGA-22-10520	PV577005	2022-02-01	Bundibugyo	stool	98.84	58558.8
UGA-22-10521	PV577055	2022-02-28	Dokolo	stool	98.6667	10559.7
UGA-22-10522	PV576992	2022-02-28	Dokolo	stool	98.7867	11558.3
UGA-22-10523	PV576905	2022-01-23	Gulu	stool	98.9067	3605.96
UGA-22-10524	PV577058	2022-02-03	Gulu	stool	98.08	7436.5
UGA-22-10525	PV576979	2022-02-03	Gulu	stool	98.7467	11044.5
UGA-22-10526	PV576868	2022-01-24	Jinja	stool	98.8933	6266.96
UGA-22-10527	PV576867	2022-02-03	Kabarole	stool	98.8933	6026.42
UGA-22-10528	PV577007	2022-02-13	Kabarole	stool	98.84	12182.5
UGA-22-10529	PV576919	2022-02-13	KAGADI	stool	98.9067	6587.81
UGA-22-10530	PV577010	2022-01-29	Kanungu	stool	98.84	10045
UGA-22-10531	PV577051	2022-01-29	Kanungu	stool	98.8	38378.2
UGA-22-10532	PV576915	2022-01-23	Kiboga	stool	98.9067	6535.55
UGA-22-10533	PV576918	2022-02-13	KAGADI	stool	98.9067	3401.72
UGA-22-10534	PV576894	2022-01-17	Kitgum	stool	98.9067	4393.73
UGA-22-10535	PV576914	2022-01-24	Kikuube	stool	98.9067	7882.35
UGA-22-10536	PV576969	2022-11-17	Kibuku	stool	98.88	8397.08
UGA-22-10537	PV576841	2022-11-17	Kibuku	stool	98.7867	7487.84
UGA-22-10538	PV576839	2022-11-23	Kikuube	stool	98.7867	6858.28
UGA-22-10539	PV577036	2022-01-31	Kapelebyong	stool	98.8267	10226.8
UGA-22-10540	PV576842	2022-11-14	Kapelebyong	stool	98.7867	9133.54
UGA-22-10541	PV576835	2022-11-15	Kapelebyong	stool	98.7867	6052.39
UGA-22-10542	PV576907	2022-01-18	Kasanda	stool	98.9067	3602.96
UGA-22-10543	PV577046	2023-01-30	Kassanda	stool	98.84	13232.6
UGA-22-10544	PV576840	2022-11-07	Kitagwenda	stool	98.7867	8018.03
UGA-22-10545	PV576968	2022-11-08	Kitagwenda	stool	98.76	8204.18
UGA-22-10546	PV577047	2022-02-15	Kwania	stool	98.8	40699.2
UGA-22-10547	PV576869	2022-02-03	Kyenjojo	stool	98.88	6151.91
UGA-22-10548	PV576902	2022-02-24	Lamwo	stool	98.9067	3892.54
UGA-22-10549	PV576838	2022-11-08	Lamwo	stool	98.7867	7040.1
UGA-22-10550	PV577009	2022-11-09	Lamwo	stool	98.84	9347.17
UGA-22-10551	PV576899	2022-01-25	Luuka	stool	98.9067	2896.68
UGA-22-10552	PV576901	2022-01-26	Luuka	stool	98.9067	2637.4
UGA-22-10553	PV576900	2022-01-15	Luuka	stool	98.9067	4384.15
UGA-22-10554	PV576832	2022-02-16	Mayuge	stool	98.6	6186.14
UGA-22-10555	PV577013	2022-02-16	Mayuge	stool	98.84	10939.8
UGA-22-10556	PV576970	2022-11-14	Mpigi	stool	98.7467	8357.68
UGA-22-10557	PV576975	2022-11-13	Mpigi	stool	98.72	7369.43
UGA-22-10558	PV576896	2022-01-24	Maracha	stool	98.9067	4674.98
UGA-22-10559	PV577014	2022-01-25	Masindi	stool	98.84	10603.4
UGA-22-10560	PV576952	2022-01-25	Masindi	stool	98.8267	104722
UGA-22-10561	PV576903	2022-01-20	Mukono	stool	98.9067	5091
UGA-22-10562	PV576895	2022-01-18	Namisindwa	stool	98.9067	3472.05
UGA-22-10563	PV576883	2022-01-18	Namisindwa	stool	98.9067	3265.12
UGA-22-10564	PV576843	2022-11-16	Nakaseke	stool	98.7867	7770.55
UGA-22-10565	PV576833	2022-11-17	Nakaseke	stool	98.7867	7767.16
UGA-22-10566	PV576845	2022-11-16	Buyende	stool	98.7867	7849.16
UGA-22-10567	PV576881	2022-01-22	Rakai	stool	98.9067	5277.75
UGA-22-10568	PV577048	2022-02-08	Rakai	stool	98.8	53222.2
UGA-22-10569	PV576834	2022-11-16	RUBANDA	stool	98.7867	7218.42
UGA-22-10570	PV576976	2022-11-18	RUBANDA	stool	98.72	6136.42
UGA-22-10571	PV576934	2022-01-23	Rwampara	stool	98.9067	3342.27
UGA-22-10572	PV576935	2022-01-18	Sembabule	stool	98.9067	7454.1
UGA-22-10573	PV576871	2022-01-23	Sembabule	stool	98.9067	2814.76
UGA-22-10574	PV576856	2022-02-15	Sheema	stool	98.8267	6216.98
UGA-22-10575	PV576879	2022-02-08	Sironko	stool	98.9067	86640.4
UGA-22-10576	PV577053	2022-02-09	Sironko	stool	98.7733	11958.2
UGA-22-10577	PV577040	2022-01-22	Serere	stool	98.8267	11332
UGA-22-10578	PV577039	2022-01-22	Serere	stool	98.8267	51369
UGA-22-10579	PV577041	2022-02-05	Soroti City	stool	98.8267	11345.3
UGA-22-10580	PV577044	2022-02-05	Soroti City	stool	98.8267	46204.4
UGA-22-10581	PV577020	2022-02-03	Wakiso	stool	98.84	11715.8
UGA-22-10582	PV576884	2022-02-07	Wakiso	stool	98.9067	6766.09
UGA-22-10583	PV577021	2022-02-07	Wakiso	stool	98.84	53004.7
UGA-22-10584	PV576928	2022-01-19	Yumbe	stool	98.9067	4088.31
UGA-23-11001	PV576861	2023-01-03	Gulu	sewage	98.8533	13111.8
UGA-23-11002	PV576983	2023-01-03	Gulu	sewage	98.7733	5167.68
UGA-23-11003	PV576991	2023-02-21	Gulu	sewage	98.7867	6570.23
UGA-23-11004	PV576860	2023-01-17	Kabarole	sewage	98.8533	14515.6
UGA-23-11005	PV576890	2023-03-07	Kampala	sewage	98.9067	18860.3
UGA-23-11006	PV576951	2023-03-07	Kampala	sewage	98.8933	19122.9
UGA-23-11007	PV576891	2023-03-07	Kampala	sewage	98.9067	19155.4
UGA-23-11008	PV576930	2023-03-07	Kampala	sewage	98.9067	19055.9
UGA-23-11009	PV576898	2023-03-07	Kampala	sewage	98.9067	19052.9
UGA-23-11010	PV576933	2023-03-07	Kampala	sewage	98.9067	19110.6
UGA-23-11011	PV576960	2023-02-07	Kampala	sewage	98.9067	17716.1
UGA-23-11012	PV576854	2023-01-03	Mbale	sewage	98.84	10437.7
UGA-23-11013	PV576859	2023-01-03	Mbale	sewage	98.8533	15637.6
UGA-23-11014	PV577056	2023-01-17	Mbale	sewage	98.4	1976.89
UGA-23-11015	PV576964	2023-01-03	Mbarara	sewage	98.9067	17662.1
UGA-23-11016	PV576962	2023-01-17	Mbarara	sewage	98.9067	2106.51
UGA-23-11017	PV576985	2023-01-17	Mbarara	sewage	98.7733	7408.59
UGA-23-11018	PV576965	2023-02-07	Wakiso	sewage	98.9067	13957.5
UGA-23-11019	PV576855	2023-02-07	Wakiso	sewage	98.84	11410
UGA-23-11020	PV576857	2023-02-07	Wakiso	sewage	98.8533	13644.5
UGA-23-11021	PV576858	2023-02-07	Wakiso	sewage	98.8533	13238.8
UGA-23-11022	PV576874	2023-03-07	Wakiso	sewage	98.9067	18917
