# Supplementary material for: Higher stability of novel live-attenuated oral poliovirus type 2 (nOPV2) despite the emergence of a neurovirulent double recombinant strain in Uganda
Source: Nat Microbiol. 2026 Jan 19;11(2):406–14. doi: 10.1038/s41564-025-02219-w (PMC12872467; doi:10.1038/s41564-025-02219-w)
Supplement: Supplementary file 4 — Data points showing number of mutations versus date of SIA for each nOPV2 isolate. [file 41564_2025_2219_MOESM4_ESM.xlsx]

## Sheet: Figure_2
AFP			Sewage
Days after SIA	Mutations from nOPV2		Days after SIA	Mutations from nOPV2
2	1		5	1
3	3		5	4
3	6		5	1
4	2		5	2
4	3		5	0
4	4		5	2
5	1		5	0
5	1		5	1
5	1		5	2
5	1		5	3
5	1		5	3
6	2		5	4
7	3		5	3
9	1		5	2
9	1		5	5
9	1		5	3
9	3		5	4
9	5		5	4
9	5		5	3
10	1		5	3
10	1		5	3
10	1		5	3
10	2		5	3
10	3		5	3
10	4		11	4
11	0		11	0
11	0		11	1
11	1		11	4
11	1		11	3
11	2		19	3
11	3		19	3
11	8		19	4
12	1		19	3
12	1		19	3
12	2		19	3
12	2		19	3
12	3		19	8
12	4		19	9
12	12		19	11
13	1		19	9
13	2		19	4
13	4		19	3
13	4		19	7
13	5		19	8
13	5		19	3
14	2		19	9
16	3		19	8
16	5		19	11
18	7		19	5
19	2		19	8
19	3		19	7
19	4		19	7
19	5		19	8
19	5		19	13
19	6		32	8
19	6		32	10
20	3		32	7
20	6		32	11
21	3		32	8
21	3		32	6
21	5		32	5
21	6		32	7
21	8		32	5
23	7		32	5
23	8		32	10
23	9		32	4
23	11		32	16
25	3		32	9
25	5		32	8
26	5		32	6
26	9		32	5
26	10		32	3
27	12		32	13
31	6		32	8
31	6		32	13
31	8		33	10
33	4		33	6
33	4		33	8
33	19		33	9
34	4		33	9
34	12		33	9
42	5		33	7
46	18		33	10
46	18		33	4
			33	15
			33	6
			33	10
			33	9
			33	9
			33	9
			33	11
			33	9
			33	9
			33	8
			33	6
			33	8
			33	9
			33	4
			33	11
			33	8
			33	11
			33	9
			33	12
			33	3
			33	2
			33	3
			39	7
			39	10
			39	6
			39	5
			39	6
			39	9
			39	9
			46	11
			46	12
			46	9
			46	12
			46	11
			46	11
			47	12
			47	14
			47	12
			47	14
			47	17
			47	16
			47	13
			47	7
			47	19
			47	17
			47	6
			47	5
			47	4
			47	16
			47	17
			60	12
			60	14
			60	16
			60	19
			60	15
			60	13
			65	24
			74	16
			74	24
			74	22
			74	30
			82	19
			109	26
