# Supplementary material for: Higher stability of novel live-attenuated oral poliovirus type 2 (nOPV2) despite the emergence of a neurovirulent double recombinant strain in Uganda
Source: Nat Microbiol. 2026 Jan 19;11(2):406–14. doi: 10.1038/s41564-025-02219-w (PMC12872467; doi:10.1038/s41564-025-02219-w)
Supplement: Supplementary file 5 — Data points showing percentage of nOPV2 isolates containing selected mutations from nOPV2 vaccine strain. [file 41564_2025_2219_MOESM5_ESM.xlsx]

## Sheet: Figure_3
	% of isolates
Mutation from nOPV2 strain	AFP	ES
C121U/A181G	1.19048	19.4444
U123C/G179A	73.8095	78.4722
G196A/U217C	4.7619	3.47222
G196del	9.52381	13.1944
A215U		0.694444
U459C	22.6191	45.8333
VP4-A41V	1.19048	1.36054
VP3-H77R/Q	2.38095	10.8844
VP3-E234K	4.7619	1.36054
VP1-K99M	1.19048	0
VP1-A101T	1.19048	4.08163
VP1-I143T/V/N/S	56.6	84.3537
VP1-N171D	2.38095	0
2A-N36D/S	1.19048	8.33333
3D-R38K	1.20482	1.38889
