# Supplementary material for: Higher stability of novel live-attenuated oral poliovirus type 2 (nOPV2) despite the emergence of a neurovirulent double recombinant strain in Uganda
Source: Nat Microbiol. 2026 Jan 19;11(2):406–14. doi: 10.1038/s41564-025-02219-w (PMC12872467; doi:10.1038/s41564-025-02219-w)
Supplement: Supplementary file 6 — Data points showing the percentage of NGS reads mapping to each EV serotype in each sample. [file 41564_2025_2219_MOESM6_ESM.xlsx]

## Sheet: Extended_Data_Figure3
22-001					22-002					22-003					22-004					22-006
Kis-001	Reads	Enterovirus type	% Distribution	Total/type	Kis-002	Reads	Enterovirus type	% Distribution	Total/type	Kis-003	Reads	Enterovirus type	% Distribution	Total/type	Kis-004	Reads	Enterovirus type	% Distribution	Total/type	Kis-006	Reads	Enterovirus type	% Distribution	Total/type
CV-A1	6991	C	2.48585		CV-A13	9720	C	3.57829		EV-C99	114578	C	37.6401		CV-A13	32861	C	9.91635		CV-A24	48441	C	17.467
CV-A13	12070	C	4.29183		CV-A17	12369	C	4.55349		CV-A1	58458	C	19.2041		CV-A20	22315	C	6.73392		CV-A1	37695	C	13.5922
CV-A17	107439	C	38.203		EV-C99	14019	C	5.16091		CV-A13	15208	C	4.99599		EV-C99	15604	C	4.70877		CV-A11	731	C	0.263587
CV-A19	6587	C	2.34219		PV2	17675	C	6.50682		CV-A17	38310	C	12.5852		CV-A1	14872	C	4.48787		CV-A13	8113	C	2.92542
CV-A20	40987	C	14.5741		CV-A19	3753	C	0.819105		CV-A20	6926	C	2.27527		EV-C116	10099	C	3.04754		CV-A17	1145	C	0.412869
CV-A24	1023	C	0.363757		CV-A20	2225	C	0.101238		CV-A24	5077	C	1.66785		CV-A11	7175	C	2.16517		CV-A19	198	C	0.0713956
EV-C116	354	C	0.125875		CV-A24	275	C	0.101238		PV2	4670	C	1.53415		CV-A17	4513	C	1.36187		CV-A20	20420	C	7.36312
EV-C99	41523	C	14.7647	77.1512	EV-C116	90	C	0.0331323	20.8542	CV-A11	1110	C	0.364647	80.2673	CV-A19	864	C	0.260726		EV-C99	65014	C	23.443	65.5386
CV-A7	115	A	0.0408915		CV-A14	91913	A	33.8366		CV-A2	3128	A	1.02758		CV-A24	330	C	0.099583		CV-A6	13197	A	4.75863
CV-A76	1706	A	0.606617		CV-A6	922	A	0.339422		CV-A6	135	A	0.044349		PV2	211	C	0.0636727	32.8455	CV-A10	1510	A	0.544482	5.30311
CV-A8	7420	A	2.63839	3.2859	CV-A7	14818	A	5.45505		CV-A10	121	A	0.0397498	1.11168	CV-A2	60638	A	18.2985		E-9	34017	B	12.266
CV-B82	14593	B	5.18895		CV-A8	167	A	0.0614789	39.6925	E6	37509	B	12.3221		CV-A10	14770	A	4.45709	22.7556	CV-B2	25281	B	9.11592
E-15	15826	B	5.62738		E-15	13030	B	4.79683		E-27	7687	B	2.52526		CV-B4	50327	B	15.187		CV-B4	13159	B	4.74492
E-18	10080	B	3.58423		E-16	2558	B	0.941694		E-20	5718	B	1.87842		E-31	49817	B	15.0331		E-1	7000	B	2.52409
E-33	696	B	0.247483		E-20	80743	B	29.7245		E-5	2928	B	0.96188		CV-B2	32215	B	9.72141		E-33	1005	B	0.362387
E-9	13822	B	4.9148	19.5629	E-7	7361	B	2.70986	38.1729	E-33	1725	B	0.566681		E-20	4944	B	1.49193		E-16	402	B	0.144955	29.1583
Total	281232				Total	271638				E-29	439	B	0.144216		E-25	3619	B	1.09209		Total	277328
										CV-B82	497	B	0.16327		E-15	3552	B	1.07187
										E-16	180	B	0.0591319	18.621	E-16	1401	B	0.422775
										Total	304404				E-33	669	B	0.201882
															E-1	527	B	0.159031
															CV-B77	59	B	0.0178042	44.3989
															Total	331382
